# Supplementary material for: Association of Autofluorescent Advanced Glycation End Products (AGEs) with Frailty Components in Chronic Kidney Disease (CKD): Data from a Single-Center Cohort Study
Source: Cells. 2023 Jan 29;12(3):438. doi: 10.3390/cells12030438 (PMC9913604; doi:10.3390/cells12030438)
Supplement: Supplementary file 1 [file cells-12-00438-s001.zip]

Archive with 1 entries (1 files):
- cells-2136147-SI.pdf
